# Supplementary material for: Follow-up outcomes of asymptomatic brucellosis: a systematic review and meta-analysis
Source: Emerg Microbes Infect. 2023 Mar 13;12(1):2185464. doi: 10.1080/22221751.2023.2185464 (PMC10013368; doi:10.1080/22221751.2023.2185464)
Supplement: Supplemental Material [file TEMI_A_2185464_SM7614.zip]

Archive with 4 entries (4 files):
- S1 Appendix.Studies search strategies in the meta-analysis.docx
- S2 Appendix. Quality assessment.docx
- S3 Appendix. Data and forest plots for subgroup analysis.xlsx
- S4 Appendix. Funnel plots and sensitivity analyses.docx
