# Supplementary material for: Follow-up outcomes of asymptomatic brucellosis: a systematic review and meta-analysis
Source: Emerg Microbes Infect. 2023 Mar 13;12(1):2185464. doi: 10.1080/22221751.2023.2185464 (PMC10013368; doi:10.1080/22221751.2023.2185464)
Supplement: Supplemental Material [file TEMI_A_2185464_SM7614.zip › S3 Appendix. Data and forest plots for subgroup analysis.xlsx]

## Sheet: Sheet1
S3 Appendix. 1. Data for subgroup analysis
Study	Year	Total	Events	Investigation time	Region	SAT	Quality assessment	Main animals involved	Events（n）
									Population	Follow-up time
Hu,et al	2021	15	7	2010-2021	Aisa	SAT≥1:100	High	Sheep	9 Occupational population（6）	＜6months（6）
									6 Student（1）	6-12months （7）
										12-18months（7）
Wu,et al	2019	6	3	2010-2021	Aisa	SAT≥1:100	Medium	Cattle	Occupational population（3）	＜6months（3）
Chen,et al	2019	4	0	2010-2021	Aisa	SAT≥1:100	Medium	Sheep	Occupational population（0）	2 ＜6months（0）
										2 6-12months（0）
Mangalgi,et al	2016	13	0	2010-2021	Aisa	SAT≥1:160	Medium	Livestock	Occupational population （0）	＜6months（0）
Mangalgi,et al	2015	6	0	2010-2021	Aisa	SAT≥1:160	Medium	Cattle, sheep and goat	Occupational population （0）	＜6months（0）
Aghaali,et al	2015	8	6	2010-2021	Aisa	SAT≥1:80	High	Livestock	Student（6）	＜6months（5）
										6-12months（6）
										12-18months（6）
Ismayilova,et al	2013	3	0	1990-2009	Aisa	SAT≥1:200	High	Cattle, sheep and goat	Family member (0)	＜6months(0)
Tabak,et al	2008	12	0	1990-2009	Europe & America	SAT≥1:160	Medium	Cattle	Family member (0)	＜6months(0)
										6-12months(0)
Alsubaie,et al	2005	11	4	1990-2009	Aisa	SAT≥1:160	High	Camel, sheep and goat	Family member (4)	＜6months（3）
										6-12months（4）
Almuneef,et al	2004	11	2	1990-2009	Aisa	SAT≥1:160	High	Camel, sheep and goat	Family member (2)	＜6months（0）
										6-12months（2）
Young,et al	1991	1	0	1990-2009	Europe & America	SAT≥1:160	High	Livestock	Occupational population (0)	12-18months(0)
Abramson,et al	1991	5	1	1990-2009	Aisa	SAT≥1:160	High	Sheep and goat	Family member (1)	12-18months（1）
2.Forest plots of subgroups with symptomatic follow-up outcomes
(1) Investigation time
(2) Region
(3) Population
(4)Main animals
(5)Follow-up time
(6)SAT
(7)Quality assessment
